# Supplementary material for: Neural Signals Associated with Orienting Response and Arousal Inhibition in Concealed Information Test
Source: Behav Sci (Basel). 2024 Jul 23;14(8):627. doi: 10.3390/bs14080627 (PMC11351989; doi:10.3390/bs14080627)
Supplement: Supplementary file 1 [file behavsci-14-00627-s001.zip]

Archive with 1 entries (1 files):
- behavsci-3003939-supplementary.pdf
